# Supplementary material for: First report of 16SrII–A phytoplasma associated with witches’ broom in Heliotropium arboreum (Blanco) Mabb. from Xisha Islands, with Halticus minutus as a putative vector
Source: Front Plant Sci. 2025 Sep 12;16:1681421. doi: 10.3389/fpls.2025.1681421 (PMC12463901; doi:10.3389/fpls.2025.1681421)
Supplement: Supplementary file 2 [file Table1.xlsx]

## Sheet: Sheet1
No.	Strain	Associated Plant Disease	Geographical origin	16S rRNA Group/Subgroup	GenBank Accession No.	Note
1	AY-WB	Aster yellows phytoplasma	USA	16SrI-A	AY389828
2	SvWB	'Setaria viridis' witches'-broom phytoplasma	China	16SrI-D	FJ263625
3	CuV1	Cucumber virescence phytoplasma	China	16SrI-X	GU361755
4	CuP	Candidatus Phytoplasma asteris	India	16SrI-X	MZ401356
5	HZQZ1	Eggplant phyllody	China	16SrII-A	MH667642
6	DeOWB	Desmodium ovalifolium witches’-broom phytoplasma	China	16SrII-A	GU113152
7	PnWB	Peanut witches’-broom mycoplasma	Taiwan	16SrII-A	L33765
8	TaWB	Tournefortia argentea witches'-broom phytoplasma	China	16SrII-A	PV640668	This study
9	GvWB-YNym	Gendarussa vulgaris witches-broom phytoplasma	China	16SrII-A	MN535183
10	HNNKY-3	Vigna unguiculata witches’-broom phytoplasma	China	16SrII-A	OR666421
11	S152-A-2-2	Soybean witches’-broom phytoplasma	China	16SrII-A	MW115947
12	WPWB	Sweet potato witches’-broom phytoplasma	China	16SrII-A	DQ452417
13	CrWB-Hnsy1	Crotalaria witches’ -broom phytoplasm	China	16SrII-A	EU650181
14	swpqz-1	Sweet potato witches’-broom phytoplasma	China	16SrII-A	PP479128
15	WBDL	Witches’-broom disease of lime	Oman	16SrII-B	U15442
16	YNO1	Cactus witches-broom phytoplasma	China	16SrII-C	AJ293216
17	PWBH	Praxelis witches’-broom phytoplasma	Japan	16SrII-C	MK942730
18	Mabana-10	Tomato big bud phytoplasma	Tanzania	16SrII-C	KR059875
19	TP01	Tephrosia purpurea witches'-broom	India	16SrII-M	HG792252
20	Cpch1	Cucumber phyllody phytoplasma	Iran	16SrII-D	KR822804
21	At1	Cucumis sativus phyllody phytoplasma	Iran	16SrII-D	JN574839
22	CUP-Bn	Cucumber phyllody phytoplasma	Iran	16SrII-D	MK453519
23	PpYC	Papaya yelloe crinkle	Australia	16SrII-D	Y10097
24	Pepp	Picris echiodes phyllody phytoplasma	Italy	16SrII-E	Y16393
25	YN11	Cactus witches’-broom phytoplasma	China	16SrII-F	EU099556
26	PX11Ct1	Western-X disease	USA	16SrIII-A	JQ044393
27	CYE-Or	Clover yellow edge phytoplasma	USA	16SrIII-B	AF189288
28	GRY-GR1	Goldenrod yellows phytoplasma	USA	16SrIII-D	FJ376627
29	LYJ-C8	Coconut lethal yellowing phytoplasma	USA	16SrIV-A	AF498307
30	EY1	Elm yellows phytoplasma	USA	16SrV-A	AY197655
31	JWB-G1	Jujube witches’-broom	Japan	16SrV-B	AB052876
32	Cuph1	Cucumber phyllody phytoplasma	Iran	16SrVI-A	JF508516
33	CP	Clover proliferation	Canada	16SrVI-A	AY390261
34	AshY1	Ash yellows phytoplasma	USA	16SrVII-A	AF092209
35	LfWB	Loofah witches’-broom	China	16SrVIII-A	AF248956
36	ESFY-G1	European stone fruit yellows	Germany	16SrX-F	AJ542544
37	RYD-Th	Rice yellow dwarf	Thailand	16SrXI-A	AB052873
38	Cus2	Cucumber phyllody phytoplasma	Iran	16SrXII-A	MK402983
39	HibWB26	Hibiscus witches’-broom phytoplasma	Brazil	16SrXV-A	AF147708
40	GWB 4	Guazuma ulmifolia witches’-broom phytoplasma	Costa Rica	16SrXV-B	HQ258882
41	PPT10-NE	Potato purple top wilt	USA	16SrXVIII-B	DQ174121
42	P127S	Pine shoot proliferation	Spain	16SrXXI-A	AJ632155
43	BVGY	Buckland valley grapevine yellowing	Australia	16SrXXIII-A	AY083605
44	IM-1	Candidatus Phytoplasma omanense	Oman	16SrXXIX-A	EF666051
45	PG-8A	-	-	-	CP000896	Outgroup
