# Supplementary material for: First report of 16SrII–A phytoplasma associated with witches’ broom in Heliotropium arboreum (Blanco) Mabb. from Xisha Islands, with Halticus minutus as a putative vector
Source: Front Plant Sci. 2025 Sep 12;16:1681421. doi: 10.3389/fpls.2025.1681421 (PMC12463901; doi:10.3389/fpls.2025.1681421)
Supplement: Supplementary file 3 [file Table2.xlsx]

## Sheet: Sheet1
No.	Strain	Associated Plant Disease	Geographical origin	16S rRNA Group/Subgroup	GenBank Accession No.	Note
1	PnWB-YNym	Peanut witches’-broom	Yunnan, China	16SrII-A	JX871468
2	CoVP-YNym	Cowpea phyllody	Yunnan, China	16SrII-A	KC953013
3	TWB-YNym	Tomato witches’-broom	Yunnan, China	16SrII-A	KC953017
4	TaWB	Tournefortia argentea witches'-broom phytoplasma	Xisha, China	16SrII-A	PV854866	This study
5	CrP	Crotalaria phyllody	Thailand	16SrII-C	GU004349
6	CoP	Cotton phyllody	Unknown	16SrII-C	GU004350
7	TBB	Tomato big bud	Australia	16SrII-D	GU004347
8	PEP	Picris echioides Phyllody	Italy	16SrII-E	GU004348
9	BB	Aster yellows	Arkansas, USA	16SrI-A	AY803178
10	CX	Peach X-disease	Canada	16SrIII-A	GU004327
11	LYF	Coconut lethal yellows	Florida, USA	16SrIV-A	GU004320
12	EY1	Elm yellows	New York, USA	16SrV-A	GU004330
13	CP	Clover phyllody	Canada	16SrVI-A	GU004315
14	AshY1	Ash yellows	New York, USA	16SrVII-A	GU004329
15	LfWB	Loofah witches’-broom	Taiwan, China	16SrVIIIA	GU004319
16	PG-8A	-	-	-	CP000896	Outgroup
