# Supplementary material for: First report of 16SrII–A phytoplasma associated with witches’ broom in Heliotropium arboreum (Blanco) Mabb. from Xisha Islands, with Halticus minutus as a putative vector
Source: Front Plant Sci. 2025 Sep 12;16:1681421. doi: 10.3389/fpls.2025.1681421 (PMC12463901; doi:10.3389/fpls.2025.1681421)
Supplement: Supplementary file 4 [file Table3.xlsx]

## Sheet: Sheet1
No.	Strain	Associated Plant Disease	Geographical origin	16S rRNA Group/Subgroup	GenBank Accession No.	Note
1	CHRYM	Chrysanthemum yellows	Germany	16SrI-A	KJ462009
2	NJ-AY	New Jersey aster yellows	USA	16SrI-A	KJ462010
3	AY-1	Maryland aster yellows	USA	16SrI-B	KJ462011
4	AY-J24126	Aster yellows witches'-broom	France	16SrI-B	KJ462012
5	TaWB	Tournefortia argentea witches'-broom phytoplasma	China	16SrII-A	PV854867	This dtudy
6	SENM5	Sesame phyllody	Thailand	16SrII-A	JN977043
7	HNNK-3	Vigna unguiculata witches'-broom	China	16SrII-A	OR661282
8	WBDL	Citrus aurantifolia	Oman	16SrII-B	KJ462017
9	PrB	Primula blue yellows	UK	16SrII-C	KJ462018
10	PEP	Helminthotheca echioides yellows	Italy	16SrII-E	KJ462023
11	CX	Canadian peach X	Canada	16SrIII-A	KJ462024
12	LNI	Plum leptonecrosis phytoplasma	Italy	16SrIII-B	KJ462027
13	VAC	Vaccinium myrtillus phytoplasma	Germany	16SrIII-F	KJ462030
14	EY1	Candidatus Phytoplasma ulmi	USA	16SrV-A	KJ462034
15	JWB	Jujube witches'-broom	China	16SrV-B	KJ462036
16	CP-1	Candidatus Phytoplasma trifolii	Canada	16SrVI-A	KJ462045
17	AT	Candidatus Phytoplasma mali	Germany	16SrX-A	KJ462047
18	LNp	Plum leptonecrosis phytoplasma	Italy	16SrX-B	KJ462048
19	BA	Insect BA phytoplasma	Italy	16SrXII-A	KJ462058
20	PG-8A	-	-	-	CP000896	Outgroup
